# Supplementary material for: Pharmacological Investigations of the Dissociative ‘Legal Highs’ Diphenidine, Methoxphenidine and Analogues
Source: PLoS One. 2016 Jun 17;11(6):e0157021. doi: 10.1371/journal.pone.0157021 (PMC4912077; doi:10.1371/journal.pone.0157021)
Supplement: S2 File — (XLSX) [file pone.0157021.s015.xlsx]

## Sheet: Sheet1
2-MXP selectivity
Mean	SEM	N
100.648	0.4952	4
99.5205	1.15269	4
99.4062	0.815188	4
99.3444	0.506445	4
99.3851	1.13471	4
99.6839	0.203128	4
98.6253	0.0274341	4
100.151	0.447599	4
100.365	0.783915	4
99.0367	0.64744	4
100.585	1.09491	4
99.6287	0.849111	4
100.248	0.736897	4
101.247	1.11413	4
102.125	0.506761	4
101.601	1.22625	4
102.982	0.690962	4
103.762	1.4139	4
103.507	1.60814	4
104.925	3.41048	4
107.416	5.80944	4
111.999	7.67721	4
114.978	9.42502	4
117.974	11.983	4
120.484	12.6755	4
123.345	14.3132	4
125.293	14.0856	4
127.175	15.2884	4
129.359	14.9345	4
129.644	15.7774	4
129.864	14.9219	4
129.147	14.3414	4
128.567	14.7371	4
128.99	13.5717	4
128.041	14.5573	4
125.757	14.3043	4
122.024	12.8898	4
120.73	12.5191	4
118.398	11.7112	4
117.826	12.8787	4
115.254	12.5519	4
113.362	13.1222	4
110.167	11.8961	4
106.272	11.7051	4
101.745	12.946	4
100.345	14.7315	4
102.58	14.2359	4
102.777	14.8649	4
102.828	14.6961	4
101.802	15.5683	4
95.9929	12.7825	4
86.1185	10.1776	4
71.416	14.3184	4
56.718	19.9879	4
45.0678	17.1422	4
30.0832	12.65	4
17.8924	6.82472	4
9.93932	3.84864	4
6.34075	1.34516	4
5.72779	0.559215	4
9.70817	4.88354	4
8.45195	4.03293	4
7.66881	3.34527	4
8.86635	2.6398	4
11.3531	3.88087	4
9.58059	2.42744	4
8.61593	2.68287	4
8.6516	1.92039	4
8.40725	2.56632	4
9.12446	2.77336	4
9.26318	3.14873	4
9.04916	3.30284	4
9.23397	3.57838	4
7.93921	2.11252	4
8.16272	3.15754	4
8.4155	2.4625	4
7.15908	2.28706	4
7.01421	1.96896	4
7.3547	1.99672	4
7.30842	2.66938	4
7.52844	2.7061	4
8.02872	3.10208	4
6.94138	1.97616	4
7.37018	3.03867	4
6.54769	2.34275	4
6.90031	2.25898	4
7.10509	3.04945	4
6.32533	2.60665	4
6.76988	2.08527	4
7.64025	3.19663	4
