# Supplementary material for: Pharmacological Investigations of the Dissociative ‘Legal Highs’ Diphenidine, Methoxphenidine and Analogues
Source: PLoS One. 2016 Jun 17;11(6):e0157021. doi: 10.1371/journal.pone.0157021 (PMC4912077; doi:10.1371/journal.pone.0157021)
Supplement: S3 File — (XLSX) [file pone.0157021.s016.xlsx]

## Sheet: Sheet1
10uM D-AP5 method			10uM DPH method
Mean	SEM	N	Mean	SEM	N
100.132	1.34942	3	98.7391	0.141045	3
99.1641	1.2326	3	99.0158	0.780246	3
99.6003	0.737205	3	98.2295	0.375537	3
98.9022	0.425333	3	100.451	1.67332	3
97.7134	0.346575	3	100.537	0.683843	3
99.7433	0.902592	3	100.112	1.43134	3
99.0588	2.14949	3	101.1	1.10328	3
99.6086	2.02461	3	101.003	1.19758	3
100.508	2.30918	3	99.0384	1.21309	3
99.976	0.627512	3	98.5564	1.79992	3
99.7592	0.387498	3	99.7265	1.45391	3
100.788	0.885083	3	99.6899	1.67535	3
100.114	0.741575	3	100.12	1.39007	3
99.9628	0.827653	3	101.338	0.779955	3
99.8348	0.706341	3	102.344	2.24528	3
101.256	0.762353	3	101.919	0.428537	3
101.722	0.140775	3	102.941	1.71283	3
101.478	1.04262	3	101.799	1.08644	3
102.008	3.38628	3	104.653	3.07179	3
103.758	2.89341	3	106.927	3.56588	3
103.846	7.59218	3	97.2745	5.16544	3
91.1844	7.36155	3	78.9329	10.6726	3
61.8525	14.2631	3	50.7823	14.7176	3
41.9645	14.4433	3	24.4718	9.61505	3
29.1977	12.2509	3	13.1314	3.35933	3
20.8331	4.76673	3	12.2004	2.78632	3
16.1477	3.13418	3	10.1556	2.97014	3
15.4823	3.66669	3	10.4609	3.27539	3
15.1829	4.23194	3	9.74863	2.56314	3
15.6853	4.92641	3	10.8571	3.08265	3
15.3564	5.65421	3	10.003	2.81751	3
16.2283	5.18125	3	9.53984	3.17892	3
17.2923	4.51617	3	10.1556	2.97014	3
15.1716	6.23793	3	10.9321	2.80421	3
16.6753	5.53216	3	10.0592	2.0491	3
16.6273	5.58019	3	11.43	2.71322	3
16.2837	5.52481	3	10.2629	4.49091	3
15.205	5.40672	3	10.0351	2.37842	3
8.64553		3	10.2867	1.92329	3
10.2786		3	97.5217	2.09395	3
9.99039		3	100.791	4.33056	3
10.5668		3	101.053	0.964956	3
100.317	0.709778	3	102.337	1.68535	3
101.515	2.34193	3	103.584	1.41816	3
102.47	1.3636	3	103.742	3.94773	3
102.83	1.21185	3	99.0635	1.14072	3
101.527	0.455641	3	100.066	4.04484	3
98.3023	1.32204	3	100.796	0.723205	3
100.952	1.86674	3	99.956	2.56068	3
99.0164	1.48571	3	98.971	1.53675	3
101.142	0.362738	3	99.3371	1.87535	3
99.0759	0.472129	3	98.5551	1.56683	3
99.3724	1.16102	3	98.1922	2.97188	3
98.5335	3.36843	3	96.0353	0.785481	3
97.3331	1.21574	3	96.641	1.20966	3
95.9775	1.18339	3	94.8438	4.44443	3
96.5488	0.67107	3	97.8724	1.78922	3
93.4016	1.57524	3	94.789	1.14478	3
96.2817	1.93854	3	90.0471	5.13515	3
93.204	3.4579	3	89.3214	4.96757	3
82.6002	8.49072	3	85.9591	5.80809	3
63.2464	17.0432	3	89.592	5.74793	3
45.9227	15.5956	3	86.1412	6.27471	3
32.3075	10.9268	3	86.6775	3.08412	3
26.0248	8.62545	3	88.2731	5.50852	3
20.4604	6.08462	3	84.3387	2.52048	3
18.0312	4.95156	3	82.0111	3.4059	3
16.6647	4.76624	3	81.5239	4.94661	3
16.8727	4.4119	3	78.8393	2.87489	3
17.8426	4.75852	3	79.8436	5.03922	3
14.0907	2.69144	3	76.4925	4.7494	3
18.8443	5.69344	3	75.9918	2.50506	3
15.2322	2.18656	3	72.6413	4.63053	3
16.8481	3.67657	3	74.2077	4.17148	3
15.791	2.95195	3	68.2658	4.30122	3
14.8978	2.98439	3	68.1996	4.30317	3
16.5129	4.64307	3	67.5057	5.20443	3
16.2552	3.89822	3	66.1156	4.74512	3
16.4399	4.66582	3	64.0146	2.98268	3
14.6936	3.79373	3	61.1233	2.80499	3
16.6216	3.26324	3	60.1452	2.67714	3
2.29087	9.6547	3	59.8543	2.9233	3
17.269	5.18302	3	59.2246	3.24589	3
16.6663	2.74904	3	57.2855	4.80668	3
15.7398	4.42968	3	56.0194	4.56515	3
0.895218	12.0341	3	52.2841	2.96817	3
14.7468	4.31125	3	52.0681	4.37211	3
16.6612	3.72523	3	49.8094	3.14337	3
17.7617	5.15076	3	47.7846	3.30938	3
15.2379	4.19383	3	47.0686	1.44206	3
17.197	4.82759	3	46.1005	3.03104	3
17.7665	3.65619	3	44.6912	4.30436	3
14.4203	3.37015	3	44.1508	5.37231	3
18.0386	6.06233	3	43.9778	4.11902	3
15.1895	3.97178	3	40.9687	4.06289	3
15.528	3.39264	3	38.1492	1.26731	3
15.9244	2.9287	3	39.1642	4.04443	3
17.6675	5.54803	3	42.2941	4.32541	3
16.2971	3.55965	3	37.2675	4.30248	3
17.8491	5.13431	3	38.773	3.62536	3
14.6246	2.42973	3	39.855	3.38872	3
16.9347	4.89522	3	35.9423	4.19107	3
17.6636	5.87315	3	34.8902	4.39041	3
15.0905	4.03118	3	33.7047	5.79015	3
18.5868	6.08336	3	33.1221	2.66319	3
16.4926	4.68613	3	33.7489	4.70083	3
17.8456	5.72345	3	32.2949	3.46987	3
17.0695	4.41257	3	28.4904	3.62442	3
18.0925	6.02684	3	32.6941	4.57597	3
18.8964	6.38197	3	30.1304	3.73069	3
18.2343	6.38102	3	32.9015	3.8914	3
16.8675	2.96549	3	30.1112	4.37359	3
18.3081	5.88768	3	31.9542	5.15929	3
17.3883	5.08031	3	32.4993	3.42048	3
1.49483	10.5428	3	29.6164	3.48266	3
17.4945	4.89839	3	28.312	3.21699	3
16.6543	2.69333	3	30.3288	5.04897	3
16.2131	5.04754	3	29.4697	5.06075	3
15.3031	3.02261	3	28.2718	5.39888	3
14.7317	2.90778	3	27.8124	5.64564	3
14.8911	3.24216	3	27.6664	4.0274	3
14.7259	4.00505	3	30.0267	4.93666	3
16.8137	4.91189	3	27.3857	4.0011	3
18.0034	5.93943	3	26.7296	4.13293	3
19.3361	7.01913	3	27.1674	4.51086	3
16.5268	4.1406	3	25.302	4.49299	3
12.2372	1.40394	3	26.7393	4.71096	3
17.5403	4.39365	3	26.2839	3.1831	3
13.7806	3.27078	3	25.9783	2.63391	3
15.632	4.49027	3	25.289	1.35732	3
12.7421	1.42374	3	24.5112	3.556	3
15.6471	3.83221	3	25.8858	2.47785	3
19.0053	6.13126	3	25.7624	4.55962	3
16.9502	4.51431	3	22.2124	4.84385	3
16.9004	5.44041	3	23.3339	3.61499	3
16.4345	3.83774	3	25.4447	2.18387	3
20.3877	6.28939	3	23.9729	2.5407	3
12.9235	1.76691	3	23.9403	3.38944	3
16.4755	4.95948	3	26.9505	4.86558	3
16.4683	3.35308	3	26.0545	2.3079	3
15.7146	4.089	3	23.6237	2.74744	3
15.9166	3.62114	3	21.5192	1.399	3
12.8823	2.85749	3	21.4131	2.55526	3
18.4654	5.88387	3	23.7497	3.88695	3
16.327	3.38979	3	22.262	2.76557	3
21.2581	9.26308	3	23.7514	3.50036	3
17.1968	5.71631	3	22.5614	4.30389	3
19.7393	8.58271	3	22.6109	2.12847	3
18.0834	6.76514	3	21.1169	3.43968	3
9.70141		3	22.3604	2.66696	3
23.7403	14.2006	3	24.8872	2.75544	3
16.3467	5.02841	3	23.2426	3.4664	3
-5.87584	18.9728	3	22.858	4.07866	3
22.6675	7.79203	3	21.9436	2.11516	3
23.6199	4.70215	3	20.0419	2.31772	3
21.9566	1.6502	3	20.7618	2.6631	3
29.5893		3	22.5034	3.9211	3
37.1359	0.270559	3	22.0633	1.36117	3
35.1102	9.19288	3	24.0837	2.40123	3
41.1214	9.32592	3	21.4834	0.973063	3
46.3557	9.75079	3	21.2814	1.66562	3
52.0544	5.83068	3	22.1901	1.80113	3
50.4375	4.21378	3	23.3576	1.53204	3
56.3782	6.681	3	19.4977	2.84782	3
59.057	5.61912	3	20.8915	1.07312	3
