# Supplementary material for: Pharmacological Investigations of the Dissociative ‘Legal Highs’ Diphenidine, Methoxphenidine and Analogues
Source: PLoS One. 2016 Jun 17;11(6):e0157021. doi: 10.1371/journal.pone.0157021 (PMC4912077; doi:10.1371/journal.pone.0157021)
Supplement: S4 File — (XLSX) [file pone.0157021.s017.xlsx]

## Sheet: Sheet1
10uM Ketamine			1uM Ketamine			10uM MK-801			1uM MK-801			10uM 2-Cl-DPH			1uM 2-Cl-DPH			10uM DPH			1uM DPH			10uM 3-MXP			1uM 3-MXP			10uM 2-MXP			1uM 2-MXP			10uM PCP			1uM PCP			10uM 4-MXP			10uM Memantine
Mean	SEM	N	Mean	SEM	N	Mean	SEM	N	Mean	SEM	N	Mean	SEM	N	Mean	SEM	N	Mean	SEM	N	Mean	SEM	N	Mean	SEM	N	Mean	SEM	N	Mean	SEM	N	Mean	SEM	N	Mean	SEM	N	Mean	SEM	N	Mean	SEM	N	Mean	SEM	N		SEM
98.3461	3.68242	8	101.097	3.12089	2	104.77	1.2143	6	97.5983	1.29084	3	99.6958	2.57174	10	103.668	4.34787	4	101.269	4.02419	4	98.657	2.33828	3	102.383	2.36342	3	98.6326	3.72318	3	101.107	4.75066	3	100.978	0.285982	3	99.6884	1.56118	4	98.4309	1.84561	3	101.433	3.02508	3	94.4223	0.859902	6
101.633	3.72158	8	95.5138	1.47238	2	101.338	1.74717	6	101.139	2.60662	3	100.208	2.47654	10	103.638	3.40908	4	100.548	4.13492	4	99.277	2.05225	3	106.868	3.57139	3	103.452	4.37284	3	106.584	1.51057	3	100.274	1.07553	3	98.9537	1.55765	4	98.101	0.235275	3	101.14	4.39956	3	96.6486	1.52389	6
102.48	3.5988	8	99.1723	0.699795	2	102.354	1.39362	6	99.814	2.14969	3	99.5891	2.30097	10	102.992	2.64762	4	99.5228	2.7563	4	104.295	1.80475	3	105.641	1.59537	3	97.9306	3.88694	3	104.274	0.0469764	3	99.2566	2.0143	3	98.9396	1.7339	4	98.3231	2.33283	3	98.5829	1.84884	3	97.6804	2.00259	6
98.7764	2.32505	8	98.8073	1.31562	2	99.331	2.17222	6	96.8934	2.62876	3	97.465	1.87732	10	105.794	3.19543	4	101.04	2.12663	4	101.586	1.31816	3	104.404	2.26852	3	98.5061	2.92767	3	102.577	8.13676	3	98.7643	0.827292	3	105.736	4.82029	4	95.6115	1.05872	3	97.1311	3.03837	3	98.8067	1.62909	6
100.765	2.28559	8	99.7375	1.88201	2	100.313	2.10387	6	99.5993	2.81919	3	97.3742	1.36514	10	103.193	3.85774	4	99.3836	0.676949	4	98.0846	2.24136	3	100.736	2.44239	3	102.123	1.93221	3	102.091	3.29883	3	98.427	1.10568	3	104.567	2.00467	4	97.3818	1.88703	3	95.3963	3.23951	3	100.094	1.24756	6
95.4834	2.4201	8	99.7272	0.42738	2	98.1362	3.9093	6	93.7295	3.34965	3	98.5731	1.68387	10	100.889	1.27954	4	99.5872	1.59987	4	101.605	4.29927	3	104.259	3.45101	3	98.484	0.253867	3	101.78	2.85323	3	100.779	0.484928	3	97.0718	2.62913	4	98.185	2.15033	3	99.7068	2.5403	3	99.8515	1.7556	6
100.52	1.65245	8	100.976	1.2127	2	99.1642	0.715846	6	96.5812	3.25271	3	100.489	2.51848	10	101.507	0.446049	4	102.203	0.86645	4	98.2628	2.55473	3	98.9629	2.03399	3	99.6556	3.03097	3	100.816	2.10034	3	99.0342	0.545596	3	97.0747	1.46261	4	102.243	1.61109	3	100.97	1.22987	3	98.3938	1.40896	6
97.2043	1.42229	8	99.4151	1.35056	2	100.541	1.85082	6	100.377	0.947784	3	97.0195	1.48309	10	99.2772	1.95999	4	97.0826	0.644646	4	97.5022	3.82109	3	99.2289	2.62462	3	99.0104	1.60257	3	97.6522	3.11131	3	100.932	1.44818	3	102.615	1.90242	4	100.138	2.24759	3	93.7488	2.37787	3	95.6468	1.2861	6
100.511	1.56015	8	102.627	1.80087	2	102.621	2.12033	6	102.236	3.44567	3	100.147	1.6134	10	98.5387	1.15595	4	101.617	1.00421	4	96.0939	3.29148	3	96.4726	0.949182	3	96.3096	1.67541	3	94.5111	3.18464	3	104.299	3.2683	3	97.6582	1.06009	4	102.323	0.520435	3	103.445	1.46798	3	99.5997	1.52495	6
99.7711	1.52573	8	102.392	1.04419	2	101.134	2.93315	6	98.6042	0.800976	3	102.112	1.7204	10	98.2528	2.13743	4	100.825	1.29997	4	95.5454	5.15117	3	96.7953	1.37148	3	95.3971	4.99928	3	99.8082	0.493978	3	100.349	0.699123	3	99.7574	1.94995	4	99.6671	1.72441	3	103.994	3.27324	3	100.022	2.13347	6
102.094	1.23989	8	100.944	2.40381	2	98.6734	1.85967	6	101.79	0.500778	3	101.037	1.96195	10	97.3255	1.05625	4	102.209	3.0713	4	95.592	2.79557	3	97.8158	0.379902	3	96.4689	1.42547	3	93.5974	2.77425	3	99.7575	0.639837	3	99.3008	1.85633	4	102.285	1.18524	3	101.606	1.1435	3	99.1357	0.604348	6
101.195	2.31336	8	100.214	0.927702	2	96.9018	2.45602	6	96.1391	3.40552	3	102.199	1.3085	10	99.0707	2.36574	4	104.686	2.08255		98.407	2.17194	3	96.8778	1.06414	3	102.741	2.20962	3	99.1458	5.37199	3	100.094	1.17888	3	98.828	1.63235	4	101.544	0.495362	3	102.228	1.94	3	103.369	2.08793	6
98.2759	2.23576	8	98.4202	0.757604	2	98.5177	0.956635	6	99.0029	1.52219	3	99.9215	1.85	10	100.287	0.989384	4	98.6892	3.24964	4	95.8113	2.87595	3	96.5906	0.903717	3	96.4262	2.80825	3	89.1277	7.4409	3	100.076	2.54578	3	96.8251	2.06034	4	104.708	2.57763	3	97.8983	1.97157	3	104.569	0.641088	6
104.202	3.17159	8	97.6416	0.45425	2	98.6016	1.63285	6	99.5796	0.988622	3	102.597	2.94078	10	100.613	1.19646	4	96.4624	3.96383	4	92.3042	3.0715	3	97.0417	0.80746	3	96.7234	3.69181	3	95.362	3.07919	3	99.1519	1.98119	3	98.8776	3.76782	4	102.959	0.479837	3	103.075	1.4228	3	105.546	1.69414	6
100.828	2.96609	8	103.572	0.952401	2	97.8378	1.04134	6	101.69	1.85032	3	102.685	1.93138	10	99.9108	2.57913	4	96.8632	4.54293	4	96.3903	4.16066	3	96.7574	0.783836	3	98.4215	1.69927	3	85.9939	8.62935	3	98.0539	2.38146	3	96.153	2.79132	4	98.6114	0.782315	3	100.345	1.82832	3	106.947	2.68885	6
102.239	4.22709	8	104.95	1.19411	2	96.2221	2.41085	6	104.781	2.05614	3	101.798	2.5769	10	99.8466	1.87342	4	99.015	5.53241	4	92.8625	4.76306	3	93.1619	1.52169	3	99.1336	2.98363	3	88.4439	2.67798	3	96.7713	4.12421	3	96.1137	4.17487	4	97.1189	2.26417	3	103.421	3.1833	3	105.467	2.47026	6
100.624	4.20204	8	102.283	1.93319	2	98.6954	1.90525	6	98.2387	6.62135	3	103.14	2.75931	10	98.306	2.29383	4	104.133	3.29904	4	94.0232	5.28969	3	90.0436	3.05626	3	99.582	4.07438	3	91.5016	5.06865	3	96.4597	7.03548	3	99.3617	4.4282	4	104.255	3.82435	3	99.5418	3.98474	3	104.498	1.15803	6
102.641	4.39267	8	103.463	1.82986	2	99.3407	3.54196	6	97.9386	2.91042	3	102.099	3.14723	10	100.25	1.84981	4	105.58	3.00378	4	92.9137	2.59195	3	93.2284	1.29715	3	101.044	4.6112	3	89.72	4.0428	3	99.1077	3.69516	3	97.4657	4.3475	4	105.705	3.61323	3	101.989	1.32959	3	104.287	1.14598	6
97.6707	4.73788	8	104.293	0.260094	2	99.3588	2.79976	6	97.0093	2.68174	3	101.517	3.28797	10	96.1746	2.99875	4	102.077	1.9458		96.1926	4.66647	3	89.4986	1.16918	3	91.4834	3.12304	3	85.5156	3.33943	3	95.3202	5.61752	3	100.579	4.16635	4	102.996	3.33	3	98.1934	2.18679	3	104.738	1.55686	6
98.2046	3.68838	8	108.453	4.25912	2	99.2876	3.0357	6	96.9443	0.416161	3	103.046	4.42822	10	97.6922	3.58226	4	103.161	1.14823	4	94.0405	2.31998	3	89.4018	2.55207	3				86.1077	4.48521	3	99.5409	5.65781	3	97.0648	4.98369	4	102.408	4.06235	3	96.0013	2.24687	3	103.689	1.19217	6
95.3803	4.60527	8	105.258	3.32092	2	97.9118	3.49114	6	97.3114	4.39284	3	102.49	3.84425	10	98.667	3.24834	4	105.528	2.00003	4	94.6381	1.28481	3	85.1153	3.83084	3	99.3133	1.70877	3	86.1107	2.93898	3	97.2502	6.19477	3	95.7498	2.35026	4	98.5344	3.58982	3	97.4886	1.85167	3	103.576	0.956146	6
96.0221	4.85343	8	105.257	4.41888	2	96.0445	5.23489	6	93.6423	0.0572438	3	101.634	3.92252	10	101.251	3.26711	4	98.772	3.7813	4	92.195	2.13936	3	82.5016	5.01866	3	98.0832	3.85191	3	91.8224	5.53751	3	98.9393	5.24449	3	93.5708	3.66594	4	98.8338	4.52867	3	97.1311	0.756096	3	104.71	0.989349	6
94.4037	4.67934	8	108.257	0.402819	2	96.5716	4.47189	6	98.1058	1.90597	3	103.063	4.3453	10	101.496	3.98926	4	97.4022	2.98685	4	92.0828	3.00378	3	85.7245	7.5558	3	100.141	2.88531	3	86.6562	5.98775	3	97.5871	4.61508	3	87.428	4.89868	4	95.8898	3.86236	3	94.3509	3.47147	3	104.918	2.49583	6
89.905	4.65113	8	105.456	2.09863	2	95.172	4.80628	6	95.3725	2.28848	3	103.064	3.98762	10	100.419	3.9333	4	100.825	3.23251	4	94.6358	1.74348	3	80.2772	8.09137	3	92.9154	1.99348	3	81.1708	6.48832	3	97.3375	5.67929	3	83.9056	6.13725	4	94.911	1.92681	3	94.2264	3.96481	3	104.901	1.63366	6
87.8485	4.35312	8	109.023	1.7729	2	93.8279	4.77893	6	90.0487	0.50502	3	101.012	5.5551	10	99.2861	3.89333	4	103.564	2.77312	4	95.0871	3.80738	3	78.1	9.24414	3	99.4714	8.69062	3	83.9963	7.21736	3	96.804	6.89961	3	80.3541	6.64892	4	89.7889	2.63372	3	91.9568	3.42089	3	107.037	1.02689	6
83.7534	4.24179	8	105.717	2.3605	2	93.3019	4.3777	6	92.8983	5.93877	3	102.917	4.51197	10	102.122	3.57892	4	99.2745	3.4576	4	92.8195	1.72113	3	75.9401	9.45618	3	99.4315	4.00073	3	77.8865	9.98466	3	97.1157	5.84287	3	77.3731	6.06958	4	89.611	2.62518	3	90.2871	4.6741	3	108.478	2.68598	6
80.1733	4.18092	8	105.252	0.406897	2	87.6469	5.53507	6	95.3996	4.6645	3	99.5374	4.08554	10	99.8487	2.85608	4	98.7137	4.2105	4	91.879	2.52725	3	75.1803	9.35801	3	100.86	8.46624	3	71.6902	8.85118	3	97.0097	5.97319	3	74.3138	6.85639	4	89.6985	2.94207	3	88.1966	6.59136	3	105.068	2.75128	6
78.3342	3.73019	8	110.059	1.84848	2	86.1335	6.04515	6	93.8493	5.91646	3	100.331	5.66893	10	100.116	3.33453	4	97.1169	4.15126	4	92.2185	3.04159	3	73.2504	9.98113	3				71.4432	8.49422	3	95.0928	5.74425	3	70.5555	6.35953	4	84.7813	0.560943	3	87.544	5.39255	3	108.965	1.44208	6
75.4806	3.27742	8	103.372	3.68052	2	81.468	5.93823	6	90.9102	6.32511	3	99.3721	4.49849	10	99.6086	2.78847	4	94.18	6.53006	4	88.4313	1.50031	3	76.104	10.702	3	89.5267	0.437696	3	68.7184	8.89137	3	94.8456	5.61456	3	64.5434	5.55706	4	85.0698	0.703249	3	87.2155	5.8585	3	105.415	1.78853	6
72.942	2.85656	8	103.205	2.46373	2	74.6732	6.19068	6	84.9354	2.68796	3	99.0674	4.63481	10	98.3728	3.30806	4	92.1453	7.79443	4	87.4721	3.64968	3	72.428	12.581	3	89.18	1.22834	3	68.1103	6.63791	3	96.6005	8.07786	3	61.8565	5.1903	4	83.1167	1.32317	3	86.1805	5.28794	3	107.822	3.40252	6
70.4608	2.84536	8	101.984	2.57417	2	74.3316	7.42692	6	84.3134	5.28574	3	96.958	4.10976	10	99.1062	3.86578	4	92.9728	8.22327	4	89.1324	2.41274	3	71.7062	11.5309	3	91.9336	3.75757	3	61.1768	7.96183	3	95.1106	6.91886	3	59.825	6.20707	4	85.4964	4.41552	3	83.1516	6.59476	3	102.758	1.41308	6
66.0314	3.55595	8	99.3639	3.84021	2	69.6965	6.61646	6	82.7191	3.03578	3	96.0347	5.06396	10	100.577	4.03999	4	93.4943	7.61355	4	89.1004	4.35955	3	71.847	11.2337	3	89.9102	5.47325	3	61.8561	6.41923	3	96.5418	6.6858	3	56.1953	4.69214	4	80.1037	2.22029	3	82.8624	8.76418	3	102.889	2.65886	6
64.4826	3.04313	8	103.239	0.174149	2	65.7046	7.16598	6	83.2723	0.494536	3	95.5696	4.19299	10	100.628	4.30476	4	94.1071	8.91675	4	84.8913	3.02932	3	72.6315	11.2622	3	89.5791	5.10927	3	56.9821	7.14356	3	95.243	7.46525	3	56.4134	6.9394	4	76.9527	2.08255	3	78.4609	4.57397	3	101.268	1.93478	6
62.2239	3.22342	8	98.746	5.06263	2	63.9134	6.75062	6	80.1674	5.50128	3	97.341	3.77847	10	99.1922	4.13982	4	89.619	9.46588	4	85.6756	2.68326	3	68.5355	10.1582	3	89.2592	7.92494	3	54.5184	7.31515	3	93.9301	6.24573	3	53.2877	4.66524	4	75.2673	1.99714	3	77.9266	6.67984	3	97.8036	1.58973	6
60.6418	3.25267	8	99.1838	3.43614	2	61.8088	7.34251	6	79.8144	6.10127	3	91.3053	5.1289	10	99.1661	4.89597	4	88.4292	10.6135	4	83.2603	2.26074	3	69.736	10.7079	3	88.4765	5.79917	3	51.444	4.54206	3	94.0706	5.80036	3	50.2421	5.20999	4	75.076	1.68318	3	81.1381	5.53269	3	98.4305	2.87325	6
60.2901	2.54418	8	102.48	2.82532	2	56.4778	7.0564	6	78.834	5.70565	3	94.2096	4.52398	10	98.0551	3.27293	4	84.8618	10.1659	4	86.1028	3.11866	3	67.6383	11.2569	3	88.577	5.2009	3	48.7867	3.9123	3	92.8517	6.35218	3	46.9934	5.27343	4	72.8541	2.68972	3	75.6756	6.48742	3	96.6553	1.31034	6
56.8209	2.91069	8	103.254	1.04619	2	58.1037	7.54587	6	74.7579	4.93018	3	92.1613	4.44428	10	100.18	3.33255	4	81.6093	9.78534	4	84.6071	0.818534	3	64.9139	10.078	3	85.8278	5.74013	3	44.4797	4.29227	3	92.0041	5.15268	3	47.5262	7.00372	4	71.3918	2.69962	3	77.3711	7.13611	3	94.3917	1.83222	6
56.2451	2.82637	8	100.869	1.19493	2	53.0121	6.95363	6	74.487	5.54566	3	92.8679	5.33479	10	98.8887	3.80554	4	80.5677	9.94338	4	84.0019	3.00973	3	67.437	11.9977	3	89.2674	5.67605	3	45.8961	4.23048	3	92.7006	7.49999	3	41.2191	4.94955	4	69.1399	1.71221	3	71.7961	5.90765	3	93.7851	1.86317	6
54.5631	3.15698	8	102.181	2.34675	2	46.8549	6.23592	6	72.8838	3.971	3	92.3298	4.95132	10	95.6028	3.75092	4	80.1576	10.4504	4	82.1278	1.67026	3	66.4077	10.9403	3	88.4888	4.51301	3	43.9637	4.06029	3	91.9379	7.2249	3	40.5254	5.23005	4	65.5359	1.47434	3	72.6054	9.40412	3	91.8304	1.50592	6
54.5035	2.83045	8	100.413	0.791425	2	48.1635	7.0125	6	70.4418	5.08469	3	93.3454	4.84724	10	97.5853	4.06547	4	76.2361	11.1263	4	82.4617	3.06263	3	66.3194	10.7291	3	87.8826	4.70956	3	43.3551	4.16211	3	92.8593	8.43977	3	36.6681	4.34618	4	66.1244	3.58979	3	71.1733	7.02496	3	92.2595	2.85189	6
53.0273	2.81799	8	96.2967	3.65657	2	43.2475	5.9359	6	70.7725	5.33552	3	87.6521	4.99413	10	97.1418	4.62502	4	77.4774	10.8825	4	82.7613	2.21554	3	64.4404	12.4676	3	85.1903	5.66032	3	40.202	2.78326	3	92.2896	7.68134	3	36.0375	5.92204	4	64.1181	2.33903	3	76.892	15.2441	3	89.9487	1.93228	6
51.326	2.56029	8	98.7481	3.92412	2	41.0654	5.98193	6	66.4464	3.76254	3	87.5433	5.01397	10	95.2709	4.54594	4	74.1523	11.4688	4	83.3934	3.75594	3	65.563	11.6254	3	89.1638	4.18917	3	35.6278	3.48154	3	92.5584	8.18925	3	39.5923	7.68088	4	63.6721	3.4557	3	76.9133	14.1286	3	87.8545	1.34695	6
49.4953	2.7286	8	96.6606	3.42729	2	40.2642	6.75166	6	66.9539	4.63756	3	86.4135	5.25159	10	95.1351	3.83675	4	70.7872	11.554	4	78.6927	5.00476	3	63.5903	10.4781	3	87.0525	4.97799	3	39.7008	5.006	3	89.6916	8.59213	3	30.5302	3.07468	4	62.6118	3.36663	3	73.3592	6.91313	3	84.3509	1.87429	6
48.817	2.4213	8	98.8114	2.4184	2	39.8199	7.04524	6	65.5256	4.12104	3	84.9237	5.91869	10	98.0169	6.71926	4	69.0743	11.843	4	81.1544	3.31387	3	61.83	10.0606	3	85.0443	2.67157	3	31.6364	2.71987	3	90.3075	7.73876	3	29.4517	2.7117	4	58.7004	1.93465	3	72.5789	6.59425	3	82.9239	1.83262	6
48.488	2.33359	8	99.4522	6.17158	2	36.3462	5.18241	6	65.747	1.51275	3	84.6116	5.19022	10	94.1944	5.33266	4	68.0424	12.1373	4	79.3759	4.25033	3	59.9034	10.392	3	89.2754	5.77893	3	34.7969	3.08813	3	88.5045	6.07913	3	34.0292	6.51673	4	58.1506	1.72528	3	69.1099	5.16359	3	85.0028	2.79553	6
47.3072	2.48431	8	99.9235	2.93736	2	34.4967	5.00089	6	65.2516	4.7916	3	83.9301	4.90038	10	97.0699	5.31336	4	67.3328	12.2873	4	83.4826	0.993701	3	59.3674	10.4808	3	85.0667	3.53127	3	33.6277	2.97921	3	89.0518	6.84604	3	27.5569	5.50478	4	58.391	2.48031	3	70.0726	3.97839	3	81.9626	2.33831	6
46.9012	2.17305	8	96.9428	3.0592	2	32.5081	5.31603	6	65.0348	2.89425	3	84.9108	4.7616	10	97.3505	5.65823	4	62.8892	10.1467	4	78.9287	2.60088	3	56.8377	10.5931	3	86.6512	5.04232	3	30.4771	3.57464	3	88.1703	5.964	3	29.079	3.81127	4	58.3691	2.5766	3	66.879	4.5685	3	79.779	3.30896	6
46.302	2.54109	8	97.6489	2.72217	2	30.9245	5.22428	6	62.2247	3.69251	3	82.2123	4.48753	10	96.525	5.43559	4	63.3097	10.5411	4	80.9833	5.67932	3	57.7228	10.9745	3	86.3624	4.81701	3	31.7345	3.55091	3	86.7735	6.08571	3	25.6072	2.73643	4	53.5802	4.57587	3	72.9882	4.42764	3	83.2553	3.00837	6
44.7959	2.49037	8	97.3036	4.67607	2	30.1623	5.16771	6	63.3209	7.07696	3	81.3351	4.74401	10	98.5866	5.86956	4	61.9442	10.9868	4	79.767	3.57365	3	55.8456	10.6858	3	88.0227	5.92726	3	29.1281	3.19851	3	88.5138	7.23009	3	25.6432	3.34033	4	55.205	3.21361	3	64.2947	4.78775	3	78.5403	2.38506	6
45.0627	2.3436	8	96.8325	7.03277	2	30.7359	5.33319	6	57.928	3.79128	3	79.9758	4.37916	10	99.1607	6.33409	4	58.5571	9.10334	4	77.0987	3.51057	3	53.9958	10.8746	3	86.5519	6.11545	3	27.7224	3.13461	3	85.2982	6.19002	3	27.1925	3.35598	4	54.7757	2.2626	3	65.9119	4.83	3	75.5416	2.693	6
44.7472	2.21509	8	96.6238	4.74889	2	27.8229	4.81529	6	60.9008	6.05593	3	80.1121	4.81387	10	94.1661	5.1595	4	55.9934	10.9302	4	77.0086	1.4202	3	54.6957	10.0804	3	83.3615	5.02578	3	26.8885	3.51977	3	85.3139	6.73559	3	27.5433	3.12379	4	53.0233	2.12809	3	63.5531	5.52656	3	75.5982	2.73964	6
45.2071	2.32211	8	93.036	3.82221	2	25.9722	4.38018	6	58.7541	4.06439	3	77.6265	4.52693	10	97.2824	5.83166	4	55.7144	9.22035	4	76.1918	4.17115	3	54.3859	9.44243	3	80.7107	2.69982	3	24.9526	1.83367	3	85.8589	7.6621	3	27.5124	3.00375	4	53.2905	3.22768	3	65.5661	8.78972	3	74.2116	2.74666	6
43.3319	2.48452	8	98.1673	0.947293	2	25.4834	4.52449	6	56.8116	4.36932	3	78.2511	4.71447	10	97.4327	6.79404	4	52.9543	9.56338	4	75.9917	3.14019	3	52.9983	9.77897	3	79.7983	2.6036	3	27.0519	3.37066	3	84.2906	7.72914	3	27.6896	6.17389	4	51.2191	3.29466	3	66.8315	10.9388	3	73.7035	2.81838	6
43.7032	2.53695	8	98.3024	2.99328	2	24.8044	4.09602	6	59.4969	5.5556	3	74.3842	4.27699	10	97.423	8.12728	4	53.317	9.28756	4	76.6096	2.62865	3	52.3262	9.1767	3	82.0794	3.94692	3	27.6955	2.34012	3	86.0525	6.95756	3	22.1974	3.1967	4	54.6251	1.53733	3	61.8098	5.80045	3	72.7307	2.79034	6
42.3619	2.66576	8	97.6734	4.09124	2	25.8031	5.36118	6	57.0433	3.89345	3	78.0649	3.86165	10	93.4869	7.15122	4	51.7689	9.52748	4	75.6	3.19433	3	52.046	9.69487	3	82.1971	6.15386	3	24.1269	4.13253	3	84.203	6.78167	3	22.7249	2.54634	4	51.1065	2.00463	3	62.5499	5.84776	3	73.3821	3.32355	6
42.6495	2.82107	8	92.4838	2.64661	2	24.2799	4.13935	6	57.8745	5.9885	3	73.3376	4.40976	10	93.7171	5.95643	4	51.314	9.10578	4	77.2763	1.55093	3	50.5238	8.25784	3	84.3308	6.3204	3	24.1198	2.86284	3	82.0435	5.57587	3	23.1779	3.69875	4	50.179	4.21418	3	64.2205	8.3438	3	71.6045	1.9505	6
42.5014	2.54818	8	93.5438	5.31021	2	22.8221	3.98009	6	54.6534	4.36667	3	71.9449	3.77431	10	94.6906	5.80755	4	49.1691	8.75067	4	74.4382	3.39932	3	49.4949	9.93562	3	76.5774	5.73605	3	22.1068	2.36285	3	81.7236	5.99853	3	25.5393	4.96476	4	48.5162	2.79026	3	62.4782	7.68051	3	70.0447	2.51242	6
42.4017	2.65296	8	92.9743	6.25943	2	24.3899	3.99482	6	52.2587	2.94187	3	71.8008	4.51673	10	93.8318	8.32575	4	47.1866	7.87634	4	73.8407	3.37509	3	49.2802	8.57798	3	68.1721	8.70479	3	21.4391	2.81373	3	82.8354	7.45482	3	21.706	2.96492	4	48.5586	5.26415	3	62.6442	7.43944	3	68.5936	3.00628	6
41.8726	2.24251	8	93.4768	4.25289	2	22.0013	3.49525	6	54.4818	3.44826	3	72.0026	3.79055	10	92.6779	5.84925	4	44.0886	7.14584	4	73.3176	4.34774	3	48.8516	8.88827	3	73.4458	4.06851	3	22.5956	1.09829	3	82.2288	7.17416	3	22.5985	4.17879	4	46.6604	3.14158	3	63.848	6.21235	3	68.4382	2.65961	6
40.7702	2.62603	8	93.7242	3.13781	2	21.4521	4.57624	6	52.5395	3.70417	3	70.5773	3.86418	10	94.2145	6.38363	4	42.4052	6.9844	4	70.6256	3.4477	3	48.8611	9.41765	3	72.1166	8.77705	3	22.9562	2.72495	3	80.1824	5.05707	3	21.3486	4.07861	4	47.5608	4.28179	3	64.3212	7.25426	3	68.355	3.12368	6
41.867	2.24505	8	96.5488	2.91489	2	25.2916	4.51147	6	51.0892	4.29264	3	71.0262	3.90908	10	91.1771	6.78765	4	42.5859	7.63574	4	72.5591	4.70296	3	48.636	8.33977	3	73.2525	4.40524	3	20.7444	1.83587	3	79.9446	5.83752	3	23.1312	4.1954	4	47.7918	2.77885	3	61.9416	7.45732	3	66.0708	1.99058	6
41.6312	2.16163	8	94.2159	5.93303	2	20.1402	3.78238	6	50.9323	5.02137	3	67.3127	4.00152	10	92.6441	7.10854	4	41.4489	6.69642	4	69.6919	4.78567	3	47.1173	8.71457	3	86.8505	3.90847	3	22.6658	2.55224	3	79.2558	5.60927	3	18.4785	2.6284	4	47.4311	4.38706	3	61.2212	6.10618	3	67.5741	3.30721	6
40.1348	2.5191	8	92.4013	5.96847	2	21.1411	4.42009	6	51.8127	4.46499	3	68.4467	4.15864	10	90.6477	7.49929	4	41.4144	5.98668	4	71.2838	3.39244	3	46.9111	7.99979	3	78.0454	3.04306	3	21.5211	2.27937	3	78.7254	4.99917	3	19.0409	2.66325	4	45.213	2.17347	3	61.3572	7.29687	3	64.2736	2.68867	6
39.7622	2.46954	8	95.7479	7.32479	2	19.9062	3.83436	6	50.9326	5.71499	3	67.7963	3.86438	10	89.5424	8.01135	4	40.2717	6.15784	4	69.6854	4.45985	3	48.1477	10.0319	3	78.8297	6.49348	3	19.1714	2.12652	3	81.1761	6.85308	3	19.3864	3.60936	4	47.0438	3.81039	3	59.7041	6.86248	3	64.5702	2.54386	6
40.237	2.01664	8	93.5512	7.65191	2	19.8225	3.06483	6	48.1065	2.92808	3	64.0881	3.8104	10	90.407	6.62618	4	39.0257	5.56965	4	68.4469	5.58147	3	45.5508	8.09496	3	76.1495	4.41798	3	22.5473	3.15386	3	80.7168	5.66414	3	19.407	2.44015	4	44.3958	2.80603	3	58.568	6.99168	3	63.1163	2.48558	6
38.8993	2.58928	8	94.3738	8.83313	2	19.194	3.30371	6	51.3056	6.88914	3	65.0026	3.1552	10	91.3176	7.99383	4	38.1692	5.04739	4	68.2845	5.15217	3	44.708	7.53754	3	72.5811	5.51238	3	23.3472	3.78999	3	79.0048	6.24413	3	21.577	4.06619	4	43.0928	2.57081	3	60.2246	7.6169	3	64.5326	3.18567	6
39.8643	1.94582	8	92.966	5.77907	2	18.9977	3.79237	6	49.9389	5.16732	3	65.9521	3.85243	10	90.2445	8.32635	4	36.0384	4.22168	4	69.3544	5.2492	3	44.8342	8.20166	3	72.8899	4.53277	3	18.8873	1.19423	3	78.8488	4.38876	3	18.7675	2.8697	4	42.0503	1.92952	3	59.1981	7.51595	3	62.1791	2.86937	6
39.3635	1.88291	8	91.733	5.74175	2	19.6906	3.96587	6	48.7361	3.28111	3	62.4453	3.942	10	88.3733	7.18337	4	37.6328	5.34372	4	68.6436	4.82477	3	45.1436	7.70896	3	73.1846	4.02716	3	17.3479	0.920851	3	79.2748	6.28907	3	18.4484	2.93559	4	43.0066	2.18426	3	58.0966	6.18156	3	61.6603	2.74702	6
39.5776	2.32709	8	94.7811	6.94213	2	17.9817	3.32496	6	50.6497	6.12966	3	63.9925	3.3635	10	91.1595	8.67598	4	36.0161	5.01412	4	66.7116	4.00164	3	42.7086	8.18157	3	73.3714	4.24471	3	19.8114	2.20786	3	77.9058	6.01076	3	18.2057	2.86307	4	43.1263	3.46904	3	56.4464	6.50931	3	61.8327	2.59292	6
38.4947	2.23456	8	94.2292	7.77925	2	19.1313	4.29287	6	43.2151	3.56482	3	60.5586	3.39644	10	88.8658	7.54609	4	33.9254	4.48904	4	67.7321	4.05997	3	42.5715	8.13965	3	70.0467	4.94971	3	19.7383	2.19239	3	78.4274	6.00544	3	19.2717	3.46334	4	41.3197	2.60377	3	58.8133	7.24289	3	59.0304	2.9272	6
38.1667	2.14849	8	92.9783	7.44218	2	18.5364	3.78205	6	47.4863	6.86368	3	60.7771	3.78463	10	91.018	9.17811	4	33.7138	4.07887	4	67.0069	3.29456	3	44.3852	6.99184	3	69.6915	2.2389	3	21.9171	5.24153	3	77.0506	4.84647	3	20.2041	3.78204	4	43.0146	2.22142	3	56.9293	4.75497	3	62.1932	2.71519	6
37.9192	2.23631	8	93.066	7.43423	2	18.172	3.08249	6	46.7464	6.30625	3	59.7925	3.49519	10	89.5709	8.87094	4	33.4363	3.97138	4	66.4567	6.01676	3	42.1293	6.96479	3	73.6621	3.63884	3	20.6992	3.19055	3	75.0162	5.69335	3	16.3765	2.95008	4	41.0804	1.76717	3	56.0818	6.46509	3	63.0784	4.4776	6
38.4137	2.24871	8	92.0122	6.47954	2	16.6429	2.81221	6	44.8152	4.3003	3	59.4406	3.63745	10	88.2164	8.01107	4	33.0063	4.90427	4	69.5051	4.26767	3	42.007	8.17016	3	72.2657	2.68317	3	18.3439	2.54061	3	75.533	5.48613	3	19.6508	4.04322	4	40.3626	3.01796	3	57.0254	5.00774	3	58.6304	2.84665	6
38.083	2.11827	8	90.4963	7.35922	2				45.4315	5.7536	3	58.5923	3.50703	10	88.8177	9.93876	4	33.1221	4.02077	4	66.6211	5.58598	3	40.7743	7.68905	3	74.6736	3.55172	3	17.044	1.79147	3	74.8568	5.39394	3	16.8041	2.70762	4	40.6322	2.66647	3	56.3192	7.90527	3	57.8679	2.30818	6
38.7138	2.2228	8	95.4529	5.23154	2				42.3932	4.39308	3	55.9845	3.42375	10	86.8537	8.93761	4	31.049	3.83565	4	65.684	6.13771	3	40.8306	6.9188	3	72.4187	2.42442	3	13.5423	4.22517	3	75.0277	5.41997	3	17.7926	2.68221	4	38.9944	3.21403	3	53.8055	2.7964	3	59.4777	3.2936	6
38.8174	2.34444	8	95.7893	6.67108	2				43.0137	2.4566	3	56.3805	3.29259	10	86.843	7.62811	4	31.8659	4.05755	4	66.2722	6.61478	3	42.7861	5.472	3	72.1051	5.39956	3	17.5624	0.622512	3	74.9668	6.98397	3	20.3476	3.83674	4	40.5348	3.48298	3	55.5092	5.78717	3	58.739	4.48882	6
38.6521	2.5078	8	91.4983	5.9704	2				45.4927	4.44409	3	57.3386	3.99028	10	87.4554	8.5061	4	31.1801	3.67939	4	67.0655	5.53493	3	41.364	6.31293	3	72.2893	4.55517	3	16.5902	2.28722	3	73.523	4.86567	3	17.4743	2.17361	4	40.2257	3.28312	3	55.7714	6.82476	3	47.2601	6.39464	6
39.042	2.32761	8	91.8872	5.71512	2				43.8162	4.82905	3	54.5161	3.17812	10	88.4756	9.11632	4	29.936	3.17953	4	64.6077	6.06727	3	38.2287	7.60536	3	69.2407	0.898462	3	16.4039	2.98192	3	74.661	5.24803	3	17.892	1.60272	4	39.5485	3.56427	3	55.4373	7.74444	3	62.0734	4.99027	6
37.053	2.22622	8	93.8474	5.67316	2				43.3253	4.82486	3	54.3044	3.33149	10	87.0032	9.18478	4	27.9318	3.11093	4	64.6111	8.34461	3	40.2906	5.69712	3	74.5996	4.78444	3	15.9187	1.68952	3	73.5008	5.22122	3	16.2946	2.66233	4	39.4031	3.18322	3	55.9657	6.56753	3	56.6558	1.79522	6
37.227	2.33755	8	93.4428	6.99804	2				42.3683	3.98435	3	52.4312	3.68083	10	84.8138	9.01983	4	28.1357	3.43934	4	64.3621	6.9923	3	37.008	7.89619	3	72.1202	2.09518	3	16.9127	1.03384	3	74.5158	6.81061	3	20.1995	3.97959	4	38.6867	2.38135	3	54.7209	8.19567	3	57.329	2.15958	6
38.6297	2.06582	8	93.1499	7.25056	2				41.8561	4.04757	3	52.1402	3.33452	10	83.3196	7.99235	4	27.2323	3.47476	4	64.9662	6.94271	3	37.636	7.23109	3	69.4479	2.31657	3	15.4803	0.772813	3	71.065	5.09346	3	16.4505	3.23773	4	39.1666	3.04992	3	52.2231	7.20636	3	56.8714	2.69252	6
37.6749	2.06992	8	93.4536	9.68092	2				41.2944	2.91004	3	51.3157	2.96819	10	85.8788	7.60327	4	26.6694	2.45678	4	65.0479	7.61459	3	38.1634	6.89985	3	67.3779	1.89876	3	12.139	3.38949	3	71.3107	5.86677	3	17.4333	2.62186	4	37.6512	2.70419	3	53.5813	7.43569	3	56.7846	2.71997	6
37.983	2.28316	8	92.8276	8.49514	2				42.3615	5.71146	3	50.8332	3.15818	10	82.8115	7.75159	4	27.1445	3.20516	4	65.4752	7.78254	3	36.7033	7.253	3	68.9734	2.20115	3	15.8818	1.60461	3	70.9307	7.14975	3	19.5036	3.47775	4	38.1122	3.39457	3	51.0073	5.89094	3	53.5714	2.06712	6
37.3656	2.42474	8	91.929	4.91767	2				39.9426	6.52164	3	50.5371	3.09841	10	82.5898	7.95157	4	26.3594	2.70805	4	65.4288	7.57369	3	36.0387	7.27269	3	70.6587	4.35434	3	14.4068	1.42252	3	71.8559	8.03119	3	18.2562	2.83788	4	37.2856	1.34569	3	53.096	7.09083	3	56.9968	2.78062	6
37.2936	2.26319	8	92.2398	6.89647	2				42.1497	4.98344	3	48.2586	3.53776	10	82.4141	7.36217	4	27.623	3.24718	4	63.9186	7.12971	3	35.5424	6.58046	3	70.0475	3.31411	3	16.8093	2.34381	3	69.9601	7.37849	3	16.2204	2.80648	4	36.7731	1.89886	3	53.5288	4.90157	3	56.645	3.09036	6
37.0303	2.26606	8	93.6786	5.45266	2				41.6141	4.93391	3	49.6896	4.01492	10	83.8854	8.35534	4	25.3399	2.98197	4	62.5124	7.50242	3	35.1034	6.62127	3	66.6936	1.17732	3	12.8984	1.57475	3	71.1929	6.37513	3	15.8997	2.46422	4	36.0835	1.56916	3	51.5272	5.61862	3	55.3871	2.422	6
36.7275	2.31801	8	91.8855	7.38068	2				39.745	5.59166	3	48.9941	3.54355	10	82.6533	7.94972	4	24.8342	2.4251	4	63.6482	7.27224	3	36.0336	6.55492	3	69.8777	3.08619	3	14.6473	1.79388	3	70.9994	7.02427	3	20.3263	4.31653	4	35.6936	3.0202	3	52.1755	6.6308	3	60.4696	7.85001	6
36.4969	2.5094	8	92.7571	8.1564	2				37.875	4.12134	3	46.6586	3.19834	10	83.0609	7.94183	4	24.9401	2.49247	4	62.9453	6.94659	3	34.6368	7.07203	3	66.6724	2.96894	3	15.2009	2.41077	3	68.6673	4.76627	3	18.3869	3.43562	4	37.2667	2.79865	3	49.9726	5.88574	3	53.4393	2.47041	6
36.7975	2.29871	8	91.7055	3.84751	2				37.3595	5.32099	3	46.9687	3.75503	10	88.0491	11.5378	4	23.9626	2.73111	4	63.8462	6.34244	3	33.0267	5.60735	3	67.5756	1.06182	3	13.9853	0.430378	3	70.5821	5.11508	3	17.977	3.49067	4	38.0943	1.66731	3	51.868	5.18953	3	53.3997	2.08598	6
37.2978	2.19076	8	91.767	3.92801	2				37.8773	2.8977	3	47.0765	3.4349	10	88.172	11.9412	4	24.7635	2.26818	4	60.1154	8.01611	3	35.0202	7.28017	3	68.9166	1.76139	3	15.4807	2.12306	3	69.0621	7.28977	3	16.349	2.59748	4	34.3848	2.46977	3	51.2813	5.79692	3	53.1757	3.22736	6
36.1332	2.10323	8	90.8347	9.73896	2				40.32	7.33301	3	46.197	3.21303	10	86.636	12.0222	4	24.1319	2.95269	4	63.1533	6.79562	3	34.8344	5.47079	3	68.1622	3.23394	3	13.525	2.0259	3	67.9946	6.03195	3	17.4263	2.6913	4	34.9119	2.72505	3	49.1916	6.546	3	53.0224	2.25641	6
35.8443	2.44329	8	89.2825	4.93008	2				37.9241	2.96278	3	45.4517	3.54181	10	82.6143	8.64467	4	24.156	2.23796	4	59.8721	7.47147	3	32.5784	6.51196	3	68.5901	2.45657	3	12.4724	1.38349	3	68.66	6.73191	3	15.8305	3.01992	4	36.3106	1.58518	3	51.6089	7.39638	3	53.9721	4.26421	6
36.5404	2.20675	8	92.3012	6.96508	2				33.9963	2.9423	3	44.9839	3.16998	10	80.0649	7.25675	4	24.5833	2.17801	4	60.7763	8.39599	3	33.4469	5.4032	3	68.4545	2.00077	3	15.2505	2.25702	3	66.4936	6.07698	3	17.4389	3.53522	4	35.3615	2.13041	3	48.8575	4.404	3	51.5803	1.9088	6
36.3679	2.51016	8	90.6752	5.05296	2				36.3241	4.24585	3	44.7071	3.05298	10	81.5885	8.42975	4	23.6516	2.6892	4	62.2268	6.68906	3	33.541	5.01114	3	67.3824	3.17501	3	13.6781	2.11	3	68.4391	7.58498	3	17.5729	1.61326	4	35.6139	1.44525	3	50.5054	5.35555	3	52.121	2.18856	6
35.3182	2.2641	8	94.3789	4.24108	2				36.3545	4.17243	3	44.4618	3.24152	10	77.4108	7.70922	4	24.4139	2.25624	4	60.4156	9.39646	3	31.9936	6.18035	3	64.4147	4.08698	3	11.7012	2.89222	3	66.4125	5.08497	3	15.2901	2.21513	4	35.5891	1.5246	3	49.5324	6.24105	3	53.7967	3.00689	6
36.5515	2.39597	8	92.7804	5.96817	2				35.0079	4.2351	3	42.7233	3.04445	10	77.2693	7.39058	4	23.2655	2.84889	4	69.8362	5.5189	3	32.2651	6.33461	3	67.1864	2.79332	3	11.4643	2.77551	3	67.7876	5.56833	3	16.7874	3.94047	4	34.1516	1.23642	3	49.15	6.34879	3	54.0662	2.26267	6
36.6762	2.25947	8	91.8987	5.43972	2				35.7275	2.81838	3	44.3561	2.93622	10	78.4595	7.88635	4	23.7965	1.8686	4	67.5285	8.75324	3	32.7108	5.97863	3	64.9405	1.77218	3	14.8354	2.65896	3	65.9368	5.73242	3	15.8334	1.44902	4	33.4901	2.84132	3	49.5415	6.31639	3	51.5501	2.21795	6
35.7134	2.56295	8	94.374	5.58023	2				35.7543	4.41876	3	42.5628	3.27421	10	80.562	7.4924	4	23.2947	2.72336	4	65.6335	8.7468	3	31.8069	6.82821	3	68.5362	3.4637	3	14.4902	1.75671	3	67.4045	6.75275	3	14.9478	2.17744	4	34.2916	2.85058	3	47.0176	6.9219	3	50.5184	2.10965	6
36.8743	2.86413	8	94.1475	1.64781	2				37.4633	7.80417	3	41.5851	3.47408	10	74.7764	6.50982	4	23.1163	2.34991	4	63.6021	10.3209	3	31.9264	5.11979	3	68.2054	3.28057	3	13.5794	2.09489	3	64.3023	6.15134	3	14.4082	2.93948	4	34.3833	1.63947	3	48.897	7.3971	3	49.926	1.94883	6
35.345	2.46757	8	91.4715	5.47909	2				33.4244	4.35971	3	41.3702	3.08626	10	73.755	6.24826	4	21.6429	2.46476	4	66.3419	8.91034	3	31.0969	6.56627	3	67.1953	3.18775	3	14.3124	2.00897	3	66.7977	5.98284	3	17.4176	2.43629	4	34.2454	1.85995	3	48.4859	7.08842	3	52.2477	2.64309	6
35.0571	2.1186	8	93.1672	3.79052	2				38.7503	5.45763	3	41.4894	3.72888	10	75.5782	6.50822	4	20.9704	2.54924	4	65.7592	9.14885	3	30.4168	6.11035	3	65.617	2.86913	3	12.7312	2.61032	3	63.8411	6.62592	3	19.1745	3.39324	4	33.9862	1.84065	3	47.0555	6.59579	3	50.8695	3.01529	6
35.7475	2.01168	8	91.1463	3.26897	2				36.3691	3.56666	3	40.5801	3.36223	10	72.6542	6.75713	4	21.2784	1.96903	4	64.5765	8.20608	3	30.7956	5.50754	3	63.3254	2.23729	3	14.8007	2.42186	3	64.919	5.56732	3	20.808	6.99122	4	32.8807	2.48477	3	46.8553	6.67972	3	54.2756	4.19255	6
35.6501	2.30475	8	92.9206	6.09062	2				34.752	3.60036	3	40.0163	3.32778	10	73.9636	7.25079	4	20.4219	2.22578	4	62.4521	11.7888	3	29.5014	5.89753	3	65.7618	2.6351	3	12.241	2.61072	3	61.8455	6.48742	3	16.8056	3.18483	4	34.4654	1.88703	3	48.0367	7.45505	3	53.1302	3.26991	6
35.2736	2.93361	8	92.0205	3.68294	2				34.208	2.62563	3	39.561	3.28846	10	73.5206	7.27737	4	20.5547	2.19467	4	64.5056	8.59746	3	30.4638	4.63546	3	63.5098	1.23829	3	12.2807	2.31678	3	62.6978	8.16593	3	15.7182	2.68801	4	34.1183	2.39974	3	43.9934	4.77544	3	50.0516	2.37235	6
33.872	2.2778	8	91.9232	3.76336	2				32.1994	2.86118	3	39.5968	3.19753	10	74.2015	8.0814	4	19.435	2.74024	4	61.8506	9.19303	3	31.0251	6.00752	3	64.8764	2.52679	3	10.0119	1.4378	3	60.8639	6.90762	3	16.8716	4.19029	4	32.3042	1.79435	3	47.346	6.31987	3	50.1826	2.09578	6
			92.0813	4.48658	2				31.9043	2.72701	3	39.2408	3.29551	10	74.8162	7.59419	4	21.7469	2.38575	4	63.3151	11.1066	3	28.1578	7.00128	3	65.8301	3.74752	3	13.109	0.883865	3	63.6219	6.658	3	13.0935	1.66798	4	33.2951	2.83908	3	45.1993	7.15825	3	52.4096	3.08357	6
			93.1883	0.874357	2				30.9615	1.88863	3	38.8876	2.96997	10	73.0022	7.55452	4	19.1675	2.43928	4	62.1333	6.81235	3	31.7477	3.8151	3	62.5234	1.13069	3	12.3541	2.40394	3	64.7759	8.13518	3	17.874	2.93938	4	33.201	3.24013	3	47.148	7.61702	3	49.8097	2.3965	6
			95.5157	1.57227	2				33.5941	2.9766	3	39.2369	2.79849	10	70.8535	6.33193	4	19.945	3.06602	4	64.8665	9.5344	3	28.0822	5.15265	3	64.0312	2.5225	3	14.4338	2.82357	3	63.0583	6.04278	3	18.0898	3.9191	4	33.5055	2.23922	3	45.3308	5.75406	3	49.5149	2.85233	6
			93.5794	1.34167	2				29.7674	2.48589	3	38.0802	3.27651	10	72.447	8.3256	4	19.8172	2.24843	4	63.2272	8.38813	3	28.5164	5.38224	3	63.9362	1.93524	3	12.393	1.51187	3	61.5164	5.62345	3	18.6138	3.83872	4	32.6926	1.92011	3	46.0683	7.42964	3	49.7268	2.43541	6
			97.1442	0.3094	2				31.3796	4.57578	3	37.7024	3.07612	10	73.0912	7.89962	4	20.8959	2.28912	4	59.5297	8.63254	3	26.4789	6.59171	3	67.0099	5.19886	3	11.2601	2.17242	3	62.7013	6.11034	3	11.4795	1.88764	4	32.6253	1.01317	3	48.5398	8.52341	3	48.2057	2.0545	6
			91.6778	1.60856	2				29.9239	2.59261	3	36.8096	3.5038	10	71.9072	6.95952	4	18.4068	1.90579	4	55.386	6.53615	3	27.9066	7.459	3	65.3286	2.65561	3	12.5212	1.83383	3	64.4225	4.07593	3	17.084	4.37602	4	31.9524	2.66087	3	45.3183	4.83864	3	51.7581	3.20844	6
			93.1924	1.97683	2				29.927	1.7951	3	35.7283	3.796	10	73.3348	7.48922	4	18.8745	2.06462	4	54.7418	7.37864	3	32.2698	2.81279	3	62.8875	2.04421	3	11.8606	1.58365	3	62.5752	4.7263	3	16.2861	2.48192	4	32.168	2.00151	3	48.0144	8.26764	3	49.5275	2.33342	6
			93.078	0.329515	2				30.2097	2.29401	3	36.4571	3.37473	10	73.3358	7.53918	4	19.6888	3.23346	4	56.3133	6.70015	3	27.1952	5.55343	3	60.9954	3.81105	3	10.4792	1.54599	3	62.1645	4.77141	3	15.9538	2.95147	4	32.0055	2.15642	3	41.9143	4.82881	3	49.9276	3.67076	6
			90.2772	4.47169	2				29.7664	2.52699	3	36.2627	3.29858	10	68.36	6.37299	4	18.6813	1.70624	4	59.918	4.63896	3	26.8943	5.54882	3	61.4998	2.65064	3	13.1564	0.367472	3	63.2549	5.3235	3	18.1417	3.18226	4	30.6886	2.47496	3	43.0807	5.82283	3	48.3465	2.66451	6
			91.5473	2.79993	2				29.3911	3.16863	3	35.1785	3.47491	10	72.4517	7.54605	4	18.2673	2.44577	4	56.6007	6.67848	3	27.7126	4.7295	3	64.7345	3.28005	3	9.92911	1.09641	3	62.4057	6.12862	3	15.2288	2.50089	4	32.0742	1.62816	3	44.8909	5.85998	3	47.1621	1.91883	6
			93.2346	2.04913	2				30.152	3.40733	3	35.8374	3.45226	10	70.2525	7.90344	4	18.9936	2.02448	4	57.8412	5.97157	3	28.9774	4.53986	3	62.5412	2.43518	3	11.2426	1.4144	3	60.605	3.02588	3	16.5615	2.6087	4	31.9129	2.17417	3	44.8556	4.74646	3	48.2617	3.32531	6
			90.577	2.468	2				30.5132	2.9858	3	35.009	3.27436	10	71.3718	6.80467	4	18.6278	2.76618	4	57.7419	6.33875	3	27.2541	5.25983	3	59.6699	1.30899	3	9.79756	3.58329	3	60.8317	5.57302	3	18.0232	3.78708	4	30.9685	2.09507	3	47.0369	5.39851	3	48.5703	3.09451	6
			96.1576	1.30644	2				30.7161	2.26287	3	33.6538	3.18325	10	70.4041	7.51535	4	19.5543	2.51446	4	56.2188	6.12553	3	25.8407	6.15922	3	61.4048	2.68323	3	10.5841	3.89288	3	60.481	5.54785	3	17.3242	2.90225	4	30.9423	0.401739	3	46.1158	7.18659	3	47.0525	2.77679	6
			93.6586	4.70131	2				29.6227	3.24532	3	34.1573	2.99096	10	70.4946	8.47244	4	20.428	3.02725	4	56.4322	6.88602	3	27.8308	3.60549	3	63.148	1.95662	3	11.8265	3.03294	3	59.4686	5.5595	3	16.2154	2.71562	4	30.4989	1.74493	3	42.7438	5.26534	3	47.6898	3.41168	6
			92.8587	3.70915	2				28.6401	2.29689	3	34.1892	3.23168	10	70.5937	7.69828	4	17.6917	1.72342	4	56.7516	7.0179	3	24.7489	5.83807	3	60.2911	1.00005	3				59.2088	4.45721	3				31.2451	2.70287	3	45.5819	5.27897	3	48.6285	2.28053	6
			93.5197	0.11457	2				30.7246	3.7672	3	33.6689	3.92657	10	71.1155	7.0093	4	17.8234	2.76287	4	57.0295	6.30888	3	26.6792	5.31249	3	62.2518	3.5754	3				58.3476	4.68519	3				30.7362	0.870807	3	44.0294	5.19731	3	47.2822	3.43807	6
			93.2969	4.55862	2				29.4846	2.38495	3	33.7148	3.58795	10	69.244	7.09059	4	18.1944	2.24571	4	59.9873	5.03043	3	27.8516	4.72316	3	60.9061	3.05631	3				59.2871	4.3988	3				30.322	1.94211	3	44.3593	5.64682	3	47.0232	3.50166	6
			96.028	0.961177	2				29.7802	4.75847	3	33.7881	3.44664	10	68.658	6.92704	4	17.4513	2.49961	4	55.4044	6.0856	3	21.5668	8.61551	3	60.8943	2.27619	3				60.0143	5.54146	3				29.9009	1.1607	3	43.0527	5.60966	3	47.0489	3.18466	6
			91.3314	3.4541	2				27.8372	3.67024	3	34.1623	3.64522	10	67.927	6.64068	4	18.4963	2.70449	4	57.8508	4.51795	3	29.5116	2.40729	3	60.5183	1.64159	3				58.7771	4.33329	3				29.0544	1.30359	3	42.8083	5.26458	3	45.2742	2.3262	6
			92.6271	1.49342	2				30.696	5.25675	3	33.9263	2.83922	10	66.7955	6.63727	4	18.013	2.79639	4	54.8074	5.82124	3	22.4058	6.17129	3	63.0666	3.89091	3				57.8521	5.94164	3				30.8578	1.07644	3	42.5356	5.64485	3	49.0649	4.06614	6
			94.8079	4.33347	2				28.3118	3.60761	3	33.6331	3.51029	10	67.9832	6.39147	4	17.3465	2.34102	4	53.4526	6.43695	3	24.6245	4.74481	3	58.1695	2.22162	3				57.4138	4.00911	3				30.0468	1.39862	3	44.2451	5.91775	3	50.7413	4.7046	6
			93.2405	1.94962	2				28.2437	2.73918	3	32.522	3.49842	10	67.5001	6.14117	4	17.0863	2.57598	4	55.1632	6.157	3	24.1226	4.99383	3	60.6705	1.58371	3				57.0969	5.66906	3				29.913	0.915098	3	44.6067	5.1119	3	48.4483	5.19284	6
			93.2193	4.37694	2				27.495	3.2954	3	31.9399	3.14119	10	68.135	7.21178	4	17.5327	2.7165	4	54.0368	6.97151	3	25.5105	5.31693	3	60.549	3.35986	3				56.5771	5.64794	3				29.4502	1.96687	3	44.3554	6.13232	3	51.1662	5.27725	6
			92.799	4.67572	2				30.4147	4.51015	3	31.5664	3.26159	10	67.2246	7.49694	4	16.8126	2.28922	4	53.9141	5.88774	3	25.5294	5.58604	3	61.0546	1.8524	3				59.6356	5.28033	3				29.7345	1.97126	3	43.874	4.77568	3	49.5248	5.34408	6
			91.035	2.45994	2				27.6686	2.94102	3	30.7694	3.1296	10	68.3445	6.92416	4	17.2992	2.52966	4	54.6726	7.84665	3	24.9849	5.26269	3	60.246	3.79334	3				60.3034	5.8556	3				29.2267	1.30533	3	43.5048	3.9365	3	46.583	3.62588	6
			93.0296	1.74382	2				27.9701	2.08641	3	31.435	3.34081	10	66.644	6.91991	4	16.4627	2.21438	4	55.1539	5.40937	3	23.3325	5.04501	3	59.0907	1.48545	3				59.6724	5.00503	3				28.2581	1.06387	3	43.7494	5.05751	3	48.5905	3.0103	6
			91.4082	3.66945	2				29.0746	2.21081	3	30.1085	3.36107	10	67.7191	8.25078	4	16.5016	2.4534	4	54.2982	6.13801	3	24.0227	4.16375	3	63.8872	4.42451	3				56.9999	5.67219	3				29.1235	1.85481	3	41.6195	5.47583	3	46.8144	3.19023	6
			93.0121	3.18268	2				27.9384	1.65651	3	29.4922	2.85536	10	67.0738	7.27099	4	16.3067	2.27986	4	53.2814	6.14028	3	23.934	6.64626	3	58.1469	1.7295	3				55.1351	6.79064	3				28.0194	2.08018	3	44.4618	4.65322	3	43.4507	2.8274	6
			90.379	0.541834	2				28.4748	3.09702	3	30.1758	3.24777	10	67.9193	7.52448	4	17.2425	2.30234	4	53.5442	6.51568	3	23.6801	6.15235	3	59.583	1.41819	3				55.013	5.83132	3				28.4768	1.42252	3	44.1364	5.52923	3	45.2102	4.76905	6
			92.0528	3.21045	2				27.9974	2.00582	3	28.5116	2.51069	10	69.7596	8.11818	4	15.674	1.97907	4	53.6516	7.10965	3	27.3011	5.38492	3	56.1086	2.56523	3				58.103	5.75767	3				29.6611	2.14459	3	45.1602	6.11898	3	45.1414	4.47886	6
			90.2655	0.406017	2				28.4818	3.51856	3	28.5768	3.84659	10	65.3613	7.86486	4	16.4525	2.00094	4	53.1063	5.4542	3	22.7221	6.02888	3	57.5163	3.36655	3				56.1791	6.69318	3				28.295	1.61224	3	43.759	3.58941	3	47.8813	4.90215	6
			89.304	5.0566	2				27.5647	3.90143	3	29.3659	3.45293	10	67.2858	7.82391	4	15.5237	1.60271	4	52.1505	5.7548	3	24.813	6.51864	3	57.866	2.00138	3				56.1828	6.37649	3				30.9953	2.70745	3	42.6687	4.11404	3	46.1272	3.41819	6
			92.2247	1.5481	2				30.462	4.17906	3	30.5116	4.75294	10	63.5073	6.33848	4	15.9121	1.50654	4	53.9495	5.76008	3	23.2436	6.82288	3	57.8024	2.65136	3				55.7487	5.79214	3				28.778	2.05696	3	39.6804	3.14338	3	46.965	3.68816	6
			93.7684	3.57408	2				26.0837	2.37627	3	32.0356	7.04575	10	61.9146	5.37213	4	15.9326	2.68698	4	52.7254	5.16646	3	23.5534	6.3078	3	57.3089	2.52988	3				57.2451	5.8121	3				27.6015	2.58008	3	41.7122	4.65357	3	45.9488	3.3338	6
			91.1351	3.50139	2				28.8353	5.77167	3	31.3142	6.6399	10	62.5929	6.98701	4	15.8777	2.14963	4	54.1742	6.10643	3	25.1721	7.25535	3	56.5485	3.89353	3				55.9212	5.7486	3				28.212	1.24458	3	44.114	4.49641	3	44.1473	4.06249	6
			92.0956	1.27693	2				29.1153	5.34574	3	29.5339	5.19876	10	64.1549	7.03999	4	15.5699	2.19496	4	50.5558	6.21051	3	24.8909	5.52887	3	57.6812	3.52891	3				55.3563	7.09724	3				29.7116	1.74121	3	41.6587	3.46463	3	41.1497	2.5366	6
			90.1376	4.05487	2				25.5077	3.81097	3	29.3209	5.76	10	64.5623	6.36981	4	16.2544	2.0117	4	53.792	5.65676	3	25.4235	5.71002	3	57.1881	3.26324	3				54.0657	4.80625	3				27.3747	1.55146	3	41.6504	4.53324	3	44.5116	4.63534	6
			90.5657	5.20494	2				28.8998	4.16955	3	27.6332	3.45784	10	60.8882	6.0506	4	16.3243	2.19007	4	53.233	5.01623	3	22.7942	5.56722	3	55.638	2.60181	3				53.7498	5.20222	3				27.9984	0.911322	3	40.7679	3.98432	3	43.9293	6.53208	6
			89.5695	4.68075	2				26.7423	3.45873	3	28.0992	4.77759	10	63.1407	6.53883	4	16.1178	1.81667	4	52.932	6.22828	3	23.3829	7.23936	3	56.3065	2.38136	3				55.5248	5.42034	3				28.2161	0.955935	3	41.352	5.10756	3	47.8098	6.1513	6
			88.0292	6.53491	2				28.2521	6.16345	3	26.7161	4.45002	10	62.838	5.85412	4	15.0645	1.9588	4	50.7131	6.54906	3	23.8548	6.19093	3	56.9631	3.10845	3				55.2856	5.66219	3				27.8971	1.39341	3	40.0762	5.84757	3	48.4817	4.99882	6
			86.3598	6.1021	2				25.4278	2.41275	3	27.2048	4.51478	10	65.32	6.40949	4	15.7244	1.49504	4	50.8797	6.01629	3	23.4592	5.45685	3	57.1927	2.39892	3				54.7269	5.28833	3				27.2141	2.29241	3	42.0198	5.79531	3	43.2475	4.08852	6
			91.3256	4.05411	2				28.7389	3.62916	3	28.3516	4.26735	10	60.7189	6.71327	4	15.4829	1.57015	4	53.0474	5.5818	3	27.3766	8.10675	3	53.8028	2.9194	3				55.9688	5.46863	3				27.0248	1.54352	3	38.9666	4.93094	3	38.669	1.63849	6
			90.9212	2.59078	2				27.382	2.62377	3	27.9712	3.82323	10	61.9685	6.11649	4	17.5732	1.8214	4	50.0078	5.40742	3	27.6049	7.24038	3	56.4784	2.76788	3				54.0489	5.48707	3				27.3277	1.43792	3	39.6533	5.26445	3	45.5485	3.80444	6
			90.1741	4.55003	2				25.6951	2.60485	3	26.7311	4.10724	10	62.3064	6.20431	4	14.3105	2.23591	4	49.1934	5.65325	3	27.3035	8.61652	3	56.0767	2.4117	3				55.7125	5.92884	3				27.3373	0.787176	3	40.3507	6.12395	3	47.7701	5.18286	6
			91.5344	3.97251	2				25.5168	2.66972	3	25.7328	3.04634	10	61.9225	7.55781	4	14.992	2.03078	4	50.0856	6.23918	3	26.0958	6.82591	3	54.4859	2.27208	3				52.5339	6.43067	3				28.4959	1.72144	3	40.0938	4.28483	3	44.4336	4.44124	6
			94.4501	0.459464	2				24.1945	2.34787	3	26.5461	4.15758	10	61.575	6.97517	4	13.9847	1.94533	4	50.7386	6.89198	3	27.245	5.028	3	55.3722	3.03608	3				54.1056	4.91692	3				27.0078	0.557134	3	38.9807	6.03788	3	46.0958	5.30586	6
			91.5296	2.61144	2				26.098	4.12412	3	26.7218	4.34557	10	64.9928	7.20998	4	13.8302	2.19901	4	51.3669	6.52887	3	22.9021	5.25621	3	55.3881	3.60264	3				54.0883	5.32587	3				27.8297	1.01383	3	39.5721	3.4943	3	47.0706	5.65065	6
			90.7665	1.87697	2				25.6864	4.26971	3	28.0043	5.56724	10	59.7825	5.22852	4	14.3628	1.52649	4	50.5819	5.72288	3	21.9446	5.82084	3	55.7798	2.62327	3				52.2198	6.14079	3				27.907	0.956041	3	41.0442	3.92817	3	46.0151	6.02985	6
			91.348	3.5731	2				25.5684	2.33799	3	24.6611	2.92991	10	60.1453	6.67398	4	14.1105	2.10166	4	50.5838	6.56185	3	22.865	5.69356	3	54.8256	4.53549	3				54.4245	4.80533	3				27.201	0.808035	3	40.5806	5.58413	3	42.5866	5.74776	6
			92.0145	3.4735	2				23.4545	2.70075	3	25.2906	5.00745	10	60.3728	6.4405	4	13.9878	1.74066	4	48.4379	5.35628	3	22.4317	6.59813	3	54.6992	2.597	3				53.9414	4.31621	3				26.6691	1.2265	3	41.8347	4.93769	3	42.3046	4.39575	6
			89.7839	4.06427	2				23.1931	1.68682	3	24.6084	3.05394	10	61.3788	7.55414	4	14.7153	2.15989	4	48.6258	7.70864	3	23.1669	4.57248	3	57.2741	4.18696	3				52.9276	3.67029	3				28.0258	2.40466	3	40.0576	3.60995	3	44.5398	3.77879	6
			92.4187	4.40403	2				24.5177	1.19315	3	25.6357	3.5356	10	58.6116	5.68093	4	13.2567	2.25936	4	50.1683	4.78865	3	22.0848	5.86796	3	52.9796	2.63711	3				54.0961	4.9183	3				28.4171	1.90671	3	39.2261	5.31324	3	44.9662	5.21554	6
			87.468	4.10313	2				23.3209	2.77801	3	25.6577	3.42462	10	59.9845	7.11519	4	14.9383	2.03394	4	47.2198	4.79913	3	21.2031	4.69998	3	52.8876	2.96056	3				52.2082	3.86535	3				26.6763	1.65767	3	38.8045	5.54097	3	44.4893	4.32985	6
			87.4459	3.11841	2				24.4711	3.1457	3	27.19	5.75175	10	58.2706	5.50256	4	15.8867	2.34938	4	49.7302	5.97004	3	21.5925	5.68251	3	53.8544	4.01898	3				51.6266	3.93901	3				27.7519	0.915392	3	42.2016	6.07535	3	42.1269	4.40246	6
			91.4212	3.99752	2				21.5392	2.49001	3	26.1899	5.3853	10	58.2575	6.05596	4	14.2887	2.22466	4	48.873	7.44878	3	20.9149	5.86407	3	54.9448	2.94166	3				51.1061	5.39638	3				25.0678	1.34028	3	39.0573	4.94072	3	43.1077	4.20466	6
			86.7548	3.22136	2				24.4298	1.05844	3	23.5333	2.6901	10	59.6154	7.46654	4	13.8537	2.8769	4	48.6322	5.26507	3	22.2808	5.4768	3	53.9943	1.62911	3				53.7523	4.74274	3				27.3474	1.06112	3	38.7721	5.1806	3	42.0312	3.85845	6
			90.6681	3.03985	2				21.7186	2.15318	3	25.8604	3.33599	10	57.8006	6.35114	4	13.757	1.81706	4	47.5116	5.15405	3	21.4151	5.89772	3	54.5532	2.53064	3				50.9251	3.04636	3				27.2341	0.48081	3	38.7529	4.92035	3	41.0827	4.10769	6
			91.6643	4.75976	2				19.6315	1.53603	3	25.3007	3.85411	10	58.109	6.61184	4	14.0243	1.70083	4	48.0122	6.2761	3	20.4589	4.82712	3	61.2062	8.81729	3				53.0186	5.64062	3				26.8185	0.317957	3	39.4156	4.02358	3	39.1622	3.44065	6
			92.3896	0.824528	2				20.0832	1.73707	3	27.1276	4.10727	10	55.2851	5.76136	4	14.4419	1.82163	4	48.5853	5.37889	3	21.5013	4.64535	3	51.4507	1.21834	3				50.5511	5.05382	3				27.2652	1.27808	3	37.6703	4.70854	3	40.3522	4.53546	6
			90.9495	3.34296	2				22.5485	2.37161	3	21.1924	3.07252	10	56.8197	6.62973	4				48.507	4.76798	3	20.184	10.6832	3	53.3921	1.8048	3				52.4875	4.51651	3				26.8175	0.973817	3				37.9196	4.27658	6
[truncated: 1 more columns]
